# Supplementary material for: Molecular Evolution and Functional Divergence of Trace Amine–Associated Receptors
Source: PLoS One. 2016 Mar 10;11(3):e0151023. doi: 10.1371/journal.pone.0151023 (PMC4786312; doi:10.1371/journal.pone.0151023)
Supplement: S2 Table — (XLSX) [file pone.0151023.s009.xlsx]

## Sheet: Table S2
S2 Table. TAAR sequences used and identified in this study.
†: These TAARs are named according to Lindemann et al. (2005) and Maguire et al. (2009).
Pseudogenes are named with 'P' (as in TAAR6cP) and marked with gray background.
Corresponding NCBI accession numbers and EnsEMBL IDs are listed. When sequences are not identical to ours, they are marked with *. All sequences are available from: http://bioinfolab.unl.edu/emlab/TAAR
For zebrafish (Danio rerio), the sequences and their informations are from Hashiguchi and Nishida (2007).
Genes that have weak TAAR-signature motifs are shown with brown fonts; those that have no such motifs are shown with gray fonts.
Species Name	Common Name	TAAR IDs		Chromosome/Scaffold	Coding Sequence Position	Strand	NCBI Acc	EnsEMBL ID	Notes
Bos taurus	cow
		TAAR9		Chr9	72614486..72615532	+	XP_001253399	ENSBTAP00000004932*
		TAAR8b	†	Chr9	72629753..72630778	+	XP_581219	ENSBTAP00000050422*
		TAAR7g	†	Chr9	72638904..72639935	+	XP_001250863	ENSBTAP00000050447
		TAAR6d	†	Chr9	72650099..72651136	+	NP_001193494	ENSBTAP00000052771
		TAAR7f	†	Chr9	72657584..72658615	+	XP_002690290
		TAAR7e	†	Chr9	72672159..72673190	+	XP_001253330	ENSBTAP00000011316
		TAAR6cP	†	Chr9	72688776..72689567	-		ENSBTAP00000049291*
		TAAR7d	†	Chr9	72706121..72707152	-	XP_870156	ENSBTAP00000037596
		TAAR7c	†	Chr9	72718229..72718930	+
		TAAR6bP	†	Chr9	72728549..72729611	-		ENSBTAP00000047780*
		TAAR7b	†	Chr9	72738169..72739200	-	XP_001251060	ENSBTAP00000048492
		TAAR7aP	†	Chr9	72770586..72771618	-			Found in this study
		TAAR6aP	†	Chr9	72779151..72780188	-			Found in this study
		TAAR8aP	†	Chr9	72790794..72791816	-		ENSBTAP00000045062*
		TAAR5		Chr9	72802844..72803857	-	XP_586310
		TAAR4		Chr9	72813139..72814182	-	XP_600290	ENSBTAP00000050838*
		TAAR3		Chr9	72823064..72824095	-	XP_001253622	ENSBTAP00000055122
		TAAR2		Chr9	72833727..72834722	-	NP_001178151.2*	ENSBTAP00000051745*	The N-termial is shorter than our sequence
		TAAR1		Chr9	72856261..72857268	-	XP_001253692	ENSBTAP00000050541
		TAAR7hP	†	ChrUn.004.451	21976..23007	+		ENSBTAP00000051568*
		TAAR7iP	†	ChrUn.004.451	65590..66621	+			Found in this study
		TAAR8cP	†	ChrUn.004.451	83924..84680	+			Found in this study
		TAAR8d	†	ChrUn.004.351	24390..25433	+	XP_594240
		TAAR7jP	†	ChrUn.004.351	35382..36413	+			Found in this study
		TAAR6e	†	ChrUn.004.351	46597..47634	+	XP_588413
		TAAR6f	†	ChrUn.004.351	53747..54670	+	XP_002690302	ENSBTAP00000049489
		TAAR8e	†	ChrUn.004.351	78937..79923	-	XP_001251415
		TAAR7k	†	ChrUn.004.351	84362..85393	+	XP_001251460	ENSBTAP00000051402
		TAAR6g	†	ChrUn.004.351	107182..108210	-	XP_873933	ENSBTAP00000043411
Tursiops truncatus	dolphin
		TAAR9bP	†	scaffold_23789.1-1595	689..1102	+			Found in this study
		TAAR9aP	†	scaffold_105514.1-521399	754..1056	+			Found in this study
		TAAR1P	†	scaffold_105514.1-521399	12370..13392	-			Found in this study
Equus caballus	horse
		TAAR5b	†	scaffold_12.50000001-55000000	442193..443206	+	XP_001504378	ENSECAP00000004023
		TAAR9b	†	scaffold_12.50000001-55000001	459687..460733	+	XP_001503397	ENSECAP00000004039*
		TAAR8b	†	scaffold_12.50000001-55000002	473704..474735	+	XP_001503399.1	ENSECAP00000004088
		TAAR E1bP	†	scaffold_12.50000001-55000003	487080..487766	+			Found in this study
		TAAR7b	†	scaffold_12.50000001-55000004	495656..496720	+	XP_001503407	ENSECAP00000004154*	The N-termial eight amino acids are different from our sequence
		TAAR6		scaffold_12.50000001-55000005	510635..511672	+	XP_001503412	ENSECAP00000004172
		TAAR7aP	†	scaffold_12.50000001-55000006	524634..525416	-			Found in this study
		TAAR E1aP	†	scaffold_12.50000001-55000007	537377..538142	-			Found in this study
		TAAR8a	†	scaffold_12.50000001-55000008	540640..541644	-	XP_001504384	ENSECAP00000004215*
		TAAR9aP	†	scaffold_12.50000001-55000009	554392..555438	-			Found in this study
		TAAR5a		scaffold_12.50000001-55000010	571032..572045	-	XP_001503427	ENSECAP00000004260
		TAAR4		scaffold_12.50000001-55000011	580986..582029	-	NP_001244095	ENSECAP00000004299*
		TAAR3		scaffold_12.50000001-55000012	594263..595294	-	XP_001504390	ENSECAP00000004318
		TAAR2		scaffold_12.50000001-55000013	605688..606683, 611508..611580	-	XP_001503428*	ENSECAP00000004336*	The N-termial one amino acids are different from our sequence
		TAAR1		scaffold_12.50000001-55000014	626096..627115	-	XP_001503433	ENSECAP00000000685
Canis familiaris	dog
		TAAR1P	†	chromosome 1	25681543..25682590	-			Found in this study
		TAAR2P	†	chromosome Un	14386..15374	+			Found in this study
		TAAR4		chromosome Un	34178..35221	+	NP_001184121
		TAAR5		chromosome Un	41207..42220	+	NP_001184075	ENSCAFP00000000267*
Pteropus vampyrus	flying fox
		TAAR7o	†	scaffold_12831.1-39811	417..1448	-		ENSPVAP00000003333
		TAAR8bP	†	scaffold_12831.1-39812	4358..4983	+			Found in this study
		TAAR7n	†	scaffold_12831.1-39813	22251..23282	-		ENSPVAP00000010092
		TAAR8cP	†	scaffold_12831.1-39814	26071..26884	+			Found in this study
		TAAR6i	†	scaffold_17466.1-19369	4169..5110	+			Found in this study
		TAAR7m	†	scaffold_17466.1-19370	15864..16895	-			Found in this study
		TAAR7l	†	scaffold_18837.1-16342	291..1067	+			Found in this study
		TAAR6hP	†	scaffold_18837.1-16343	11921..12943	-			Found in this study
		TAAR6g	†	scaffold_18973.1-15890	3410..4159	+			Found in this study
		TAAR7k	†	scaffold_19339.1-14625	1412..2443	-			Found in this study
		TAAR8dP	†	scaffold_19339.1-14626	5464..5973	+			Found in this study
		TAAR6f	†	scaffold_19375.1-14563	2834..3871	+			Found in this study
		TAAR7j	†	scaffold_19997.1-13482	4842..5873	-			Found in this study
		TAAR6eP	†	scaffold_19997.1-13483	10731..11768	+			Found in this study
		TAAR7i	†	scaffold_20227.1-12945	483..1514	+			Found in this study
		TAAR7h	†	scaffold_20465.1-15670	498..1463	+			Found in this study
		TAAR6jP	†	scaffold_20465.1-15671	8931..10003	-			Found in this study
		TAAR7q	†	scaffold_22299.1-9969	743..1774	+		ENSPVAP00000010552
		TAAR6dP	†	scaffold_24703.1-7136	3751..4797	+			Found in this study
		TAAR6c	†	scaffold_25351.1-11297	403..1032	+			Found in this study
		TAAR7g	†	scaffold_25351.1-11298	9797..10714	-			Found in this study
		TAAR7f	†	scaffold_26592.1-7418	1094..2035	+		ENSPVAP00000001353
		TAAR7e	†	scaffold_29671.1-4951	2602..3540	-		ENSPVAP00000008181
		TAAR7d	†	scaffold_34747.1-4153	2614..3645	-		ENSPVAP00000009467
		TAAR7c	†	scaffold_35764.1-2782	57..848	+			Found in this study
		TAAR7b	†	scaffold_36915.1-2635	448..1479	+		ENSPVAP00000013293
		TAAR6bP	†	scaffold_38546.1-2466	53..862	+			Found in this study
		TAAR7a	†	scaffold_44184.1-2021	528..1559	+			Found in this study
		TAAR9a	†	scaffold_8480.1-69282	54355..55401	+			Found in this study
		TAAR8a	†	scaffold_8480.1-69283	61574..62605	+		ENSPVAP00000007703
		TAAR6aP	†	scaffold_8480.1-69284	67748..68251	+			Found in this study
		TAAR5	†	scaffold_8949.1-64714	8748..9761	-		ENSPVAP00000007705
		TAAR4	†	scaffold_8949.1-64715	14718..15761	-			Found in this study
		TAAR3P	†	scaffold_8949.1-64716	21814..22242	-			Found in this study
		TAAR2	†	scaffold_8949.1-64717	31899..32819	-		ENSPVAP00000007706	missing exon1
		TAAR1	†	scaffold_8949.1-64718	50670..51683	-		ENSPVAP00000007707
Myotis lucifugus	little brown bat
		TAAR9	†	scaffold_130715.1-10777	9149..10195	-		ENSMLUP00000005467*
		TAAR6P	†	scaffold_130715.1-10778	1439..2287	+			Found in this study
		TAAR5	†	scaffold_140852.1-155364	52213..53226	-		ENSMLUP00000007350
		TAAR4	†	scaffold_140852.1-155365	58037..58513	-			Found in this study
		TAAR3	†	scaffold_140852.1-155366	65343..66374	-			Found in this study
		TAAR1	†	scaffold_140852.1-155367	104756..105754	-		ENSMLUP00000007356
		TAAR2	†	scaffold_220.1-46453	3..761	-		ENSMLUP00000003797	missing exon1
Sorex araneus	common shrew
		TAAR1	†	scaffold_152798.1-16186	10631..11647	-		ENSSARP00000001523
		TAAR2bP	†	scaffold_230199.1-67322	17287..18290	+			Found in this study
		TAAR4a	†	scaffold_230199.1-67323	44472..45515	+			Found in this study
		TAAR5	†	scaffold_230199.1-67324	56153..57166	-		ENSSARP00000003576*
		TAAR3	†	scaffold_234999.1-41078	39227..40258	+			Found in this study
		TAAR E1a	†	scaffold_227500.1-50167	5183..6223	+			Found in this study
		TAAR2a	†	scaffold_227500.1-50168	33756..34676	+		ENSSARP00000003603*	missing exon1
		TAAR7a	†	scaffold_231179.1-93586	39504..40535	+			Found in this study
		TAAR9P	†	scaffold_231179.1-93587	49944..50276	-			Found in this study
		TAAR7b	†	scaffold_231179.1-93588	55792..56823	+			Found in this study
		TAAR4bP	†	scaffold_167158.1-10409	5416..6381	-			Found in this study
		TAAR E1b	†	scaffold_161956.1-9068	1206..2069	+			Found in this study
		TAAR6	†	scaffold_193904.1-13319	8656..9693	-		ENSSARP00000007710
Erinaceus europaeus	hedgehog
		TAAR1aP	†	scaffold_315330.1-30722	29239..30256	+			Found in this study
		TAAR4aP	†	scaffold_322681.1-22522	4852..5900	-			Found in this study
		TAAR2	†	scaffold_242719.1-13317	2720..3766	+			Found in this study, missing exon1
		TAAR3	†	scaffold_242719.1-13318	11607..12482	+			Found in this study
		TAAR4bP	†	scaffold_287976.1-9947	3955..5003	+			Found in this study
		TAAR7b	†	scaffold_332111.1-9337	6844..7875	-		ENSEEUP00000014496
		TAAR7a	†	scaffold_325288.1-13778	8123..9154	-		ENSEEUP00000003336
		TAAR1b	†	scaffold_364605.1-21850	2787..3263	+			Found in this study
		TAAR E1b	†	scaffold_321546.1-13098	8433..9311	-		NSEEUP00000006883*
		TAAR5P	†	scaffold_184140.1-8575	313..1328	-			Found in this study
		TAAR9	†	scaffold_302268.1-8721	3..767	-			Found in this study
		TAAR E1a	†	scaffold_183615.1-1222	1..520	-			Found in this study
Echinops telfairi	tenrec
		TAAR1a	†	scaffold_96430.1-8246	3652..2636	+		ENSETEP00000016166
		TAAR4	†	scaffold_161156.1-8572	7491..8534	-			Found in this study
		TAAR3	†	scaffold_231756.1-18732	6108..7142	+			Found in this study
		TAAR2a	†	scaffold_198886.1-11295	2373..3455	+		ENSETEP00000013660*	missing exon1
		TAAR1bP	†	scaffold_167756.1-3881	3229..3865	-			Found in this study
		TAAR8	†	scaffold_167122.1-3947	2455..3486	+		ENSETEP00000008837
		TAAR7a	†	scaffold_256442.1-4595	2167..3186	-		ENSETEP00000011951
		TAAR E1a	†	scaffold_262922.1-7019	5814..6851	+			Found in this study
		TAAR7b	†	scaffold_229023.1-10280	5521..6540	-		ENSETEP00000006264
		TAAR2bP	†	scaffold_228176.1-10370	1266..1988	+			Found in this study
		TAAR E1b	†	scaffold_10127.1-6004	2279..3337	-		ENSETEP00000014489
		TAAR7cP	†	scaffold_232273.1-5125	190..1210	-			Found in this study
		TAAR E1cP	†	scaffold_47746.1-4410	1830..2895	-			Found in this study
		TAAR2cP	†	scaffold_250749.1-11800	4904..5744	-		ENSETEP00000011343*
		TAAR6P	†	scaffold_234201.1-11315	5260..6247	+			Found in this study
		TAAR E1dP	†	scaffold_173561.1-5671	3995..4783	-			Found in this study
		TAAR9	†	scaffold_187047.1-4403	3722..4402	-		ENSETEP00000015029
Loxodonta africana	elephant
		TAAR5		scaffold_7842.1-91204	1270..1878	+	XP_003404138	ENSLAFP00000023491
		TAAR6		scaffold_7842.1-91205	11401..12459	-	XP_003404135*		The N-termial fifteen amino acids are different from our sequence
		TAAR4a	†	scaffold_7842.1-91206	32933..33538	-	XP_003404060	ENSLAFP00000025821
		TAAR3		scaffold_7842.1-91207	45954..46859	-	XP_003404059*	ENSLAFP00000021526
		TAAR2		scaffold_0.25000001-30000000	2556172..2557167	-	XP_003404058*	ENSLAFP00000007520	The N-termial is shorter than our sequence
		TAAR1		scaffold_7842.1-91209	87604..88338	-	XP_003404057	ENSLAFP00000007517
		TAAR4b	†	scaffold_23946.1-26436	8754..9797	-	XP_003404061	ENSLAFP00000019157
		TAAR7a	†	scaffold_27294.1-36937	15644..16576	-	XP_003404143	ENSLAFP00000024630
		TAAR E1bP	†	scaffold_27294.1-36938	20937..21458	+			Found in this study
		TAAR8dP	†	scaffold_3583.1-140411	83640..84656	+			Found in this study
		TAAR E1a	†	scaffold_3583.1-140412	96443..97429	+	XP_003404063*
		TAAR7b	†	scaffold_3583.1-140413	120668..121600	-	XP_003404156	ENSLAFP00000022758
		TAAR8a	†	scaffold_19337.1-58480	22681..23712	+	XP_003404152	ENSLAFP00000010713
		TAAR8cP	†	scaffold_19337.1-58481	34924..35953	+			Found in this study
		TAAR8b	†	scaffold_79621.1-6335	5598..6335	+			Found in this study
Dasypus novemcinctus	armadillo
		TAAR1	†	scaffold_13715	48171..49190	-			Found in this study
		TAAR2	†	scaffold_13715	23316..24236	-			Found in this study, missing exon1
		TAAR3	†	scaffold_13715	12115..13146	-			Found in this study
		TAAR5	†	scaffold_68458	3490..4290	-			Found in this study
		TAAR7a	†	scaffold_106240	4325..4774	-			Found in this study
		TAAR7bP	†	scaffold_58549	8611..9638	+			Found in this study
		TAAR8aP	†	scaffold_181544	3060..4069	-			Found in this study
		TAAR8abP	†	scaffold_31645	2193..2672	+			Found in this study
		TAAR9P	†	scaffold_31595	38147..38955	+			Found in this study
Homo sapiens	human	TAAR1		gi|224514841|ref|NT_025741.15|	37135580..37136599	-	AAG17112		Used as query
		TAAR2		gi|224514841|ref|NT_025741.15|	37107746..37108741, 37114812..37114871	-	NP_001028252		Used as query
		TAAR3P		gi|224514841|ref|NT_025741.15|	37098846..37099745	-	AF112461		Used as query
		TAAR4P		gi|224514841|ref|NT_025741.15|	37084993..37086032	-	HSU88828		Used as query
		TAAR5		gi|224514841|ref|NT_025741.15|	37079272..37080282	-	AY702306		Used as query
		TAAR6		gi|224514841|ref|NT_025741.15|	37060918..37061952	+	AF380192		Used as query
		TAAR7P		gi|224514841|ref|NT_025741.15|	37049620..37049829	+
		TAAR8		gi|224514841|ref|NT_025741.15|	37043289..37044317	+	AF380193		Used as query
		TAAR9		gi|224514841|ref|NT_025741.15|	37028886..37029929	+	AF380189		Used as query
Mus musculus	mouse
		TAAR1		Chr10	23610817..23609822	-	AAK71238		Used as query
		TAAR2		Chr10	23658378..23658401, 23660394..23661389	-	NP_001007267.1		Used as query
		TAAR3		Chr10	23639996..23639001	-	NP_001008429		Used as query
		TAAR4		Chr10	23650944..23649943	-	NP_001008499		Used as query
		TAAR5		Chr10	23660161..23661132	-	NP_001009574		Used as query
		TAAR6		Chr10	23674032..23675032	+	NP_001010828		Used as query
		TAAR7a		Chr10	23681822..23682822	+	NP_001010829		Used as query
		TAAR7b		Chr10	23689430..23690428	+	NP_001010827		Used as query
		TAAR7cP		Chr10		+
		TAAR7d		Chr10	23716713..23717711	+	NP_001010838		Used as query
		TAAR7e		Chr10	23727105..23728103	+	NP_001010835		Used as query
		TAAR7f		Chr10	23739001..23739999	+	NP_001010839		Used as query
		TAAR8a		Chr10	23765943..23766947	+	NP_001010830		Used as query
		TAAR8b		Chr10	23781683..23780677	+	NP_001010837		Used as query
		TAAR8c		Chr10	23791301..23790295	+	NP_001010840		Used as query
		TAAR9		Chr10	23798920..23797920	+	NP_001010831		Used as query
Rattus norvegicus	rat
		TAAR1		Chr1	22045367..22046362	-	NP_599155		Used as query
		TAAR2		Chr1	22027912..22028907, 22031857..22031881	-	NP_001008512.1		Used as query
		TAAR3		Chr1	22018609..22019634	-	AAV70129		Used as query
		TAAR4		Chr1	22008121..22009161	-	AAK71239		Used as query
		TAAR5		Chr1	21996995..21998005	-	NP_001009650		Used as query
		TAAR6		Chr1	21984655..21985692	+	NP_783174		Used as query
		TAAR7a		Chr1	21977118..21978191	+	NP_783175		Used as query
		TAAR7b		Chr1	21968095..21967022	+	NP_783176		Used as query
		TAAR7c		Chr1	21956629..21955556	+	NP_001009975		Used as query
		TAAR7d		Chr1	21935437..21934364	+	NP_783181		Used as query
		TAAR7e		Chr1	21927828..21926755	+	NP_783180		Used as query
		TAAR7fP		Chr1	21921702..21920623	+
		TAAR7g		Chr1	21913474..21912401	+	NP_783178		Used as query
		TAAR7h		Chr1	21899607..21898534	+	AAK71245		Used as query
		TAAR7iP		Chr1	21899607..21898531	+
		TAAR8a		Chr1	21858925..21857804	+	NP_783189		Used as query
		TAAR8b		Chr1	21829913..21830944	+	NP_783191		Used as query
		TAAR8c		Chr1	21814634..21815665	+	NP_783190		Used as query
		TAAR9		Chr1	21799726..21800739	+	NP_783192		Used as query
Monodelphis domestica	opossum
		TAAR M1	†	2.405000001-410000000	1707542..1708562	+	XP_001380440		Used as query
		TAAR9h	†	2.405000001-410000000	1713073..1714119	+	XP_001380442		Used as query
		TAAR9g	†	2.405000001-410000000	1728681..1729763	+	XP_001380446		Used as query
		TAAR9f	†	2.405000001-410000000	1777770..1778852	+	XP_001380452	ENSMODP00000021884	Used as query
		TAAR9e	†	2.405000001-410000000	1798648..1799601	+	XP_001380460		Used as query
		TAAR9d	†	2.405000001-410000000	1818526..1819608	+	XP_001380466	ENSMODP00000029427*	Used as query
		TAAR9c	†	2.405000001-410000000	1834615..1835697	+	XP_001380463		Used as query
		TAAR9b	†	2.405000001-410000000	1852955..1854037	+	XP_001380473		Used as query
		TAAR M3f	†	2.405000001-410000000	1861317..1862354	+	XP_001380480	ENSMODP00000021879	Used as query
		TAAR9aP	†	2.405000001-410000000	1863401..1863902	+			Found in this study
		TAAR M3e	†	2.405000001-410000000	1873783..1874820	+	XP_001380488	ENSMODP00000029426	Used as query
		TAAR M3d	†	2.405000001-410000000	1878985..1880022	+	XP_001380493		Used as query
		TAAR M3c	†	2.405000001-410000000	1892364..1893401	+	XP_001380502		Used as query
		TAAR M2c	†	2.405000001-410000000	1909586..1910638	+	XP_001380509	ENSMODP00000021878	Used as query
		TAAR M3bP	†	2.405000001-410000000	1912165..1913179	+			Found in this study
		TAAR M2b	†	2.405000001-410000000	1933819..1934871	+	XP_001380522	ENSMODP00000029425	Used as query
		TAAR M2aP	†	2.405000001-410000000	1948267..1949229	+			Found in this study
		TAAR M3a	†	2.405000001-410000000	1967819..1968874	+	XP_001380535	ENSMODP00000029424	Used as query
		TAAR5		2.405000001-410000000	1983915..1984946	-	XP_001380542	ENSMODP00000021870	Used as query
		TAAR4c	†	2.405000001-410000000	1997925..1998968	-	XP_001380545		Used as query
		TAAR4b	†	2.405000001-410000000	2016931..2017974	-	XP_001380551	ENSMODP00000029422	Used as query
		TAAR4a	†	2.405000001-410000000	2028971..2030008	-	XP_001380559		Used as query
		TAAR3		2.405000001-410000000	2041839..2042870	-	XP_001369885	ENSMODP00000029421	Used as query
		TAAR4dP	†	2.405000001-410000000	2069302..2069612	-			Found in this study
		TAAR2		2.405000001-410000000	2094705..2095742	-	XP_001380568	ENSMODP00000021867	Used as query, missing exon1
		TAAR1		2.405000001-410000000	2115274..2116290	-	XP_001380573	ENSMODP00000029420	Used as query
Macropus eugenii	wallaby
		TAAR1P	†	224424132	3..776	+		ENSMEUP00000008276*
		TAAR2	†	2070LUS300020N02.g	3..818	+			Found in this study, missing exon1
		TAAR3	†	189272895	85..888	+			Found in this study
		TAAR4	†	2070LUS280371J18.b	37..771	+			Found in this study
		TAAR5	†	142869977	22..654	+			Found in this study
		TAAR9	†	222941615	44..786	+			Found in this study
		TAAR M1a	†	2070LUS280640F03.b	36..881	+			Found in this study
		TAAR M1bP	†	2070LUS330332G15.g	359..865	-			Found in this study
		TAAR M2a	†	Scaffold386681:211:1254		+		ENSMEUP00000012045
		TAAR M2b	†	Scaffold101726:3050:4087		+		ENSMEUP00000011321
		TAAR M2c	†	Scaffold5372:18568:19389		+		ENSMEUP00000009201
		TAAR M2d	†			+		ENSMEUP00000014934
		TAAR M2e	†	Scaffold5372:31430:32469		+		ENSMEUP00000009205
		TAAR M2f	†	Scaffold23666:6728:7759		+		ENSMEUP00000005407
		TAAR M2g	†	Scaffold25613:18010:19041		+		ENSMEUP00000005506
		TAAR M2h	†	Scaffold369370:5:625		+		ENSMEUP00000003455
		TAAR M2i	†	Scaffold361402:565:1491		+		ENSMEUP00000004695
		TAAR M2jP	†	Scaffold64233:11843:12526		+		ENSMEUP00000010415
		TAAR M3a	†	Scaffold328269:964:1878		+		ENSMEUP00000013106
		TAAR M3b	†	Scaffold11217:21401:22444		+		ENSMEUP00000007468
Ornithorhynchus anatinus	platypus
		TAAR1		NW_001794460.1	99878..100894	+	XP_001506453	ENSOANP00000008469	used as query
		TAAR2		NW_001794460.1	121780..122799	+	XP_001506618	ENSOANP00000008470	used as query, missing exon1
		TAAR3		NW_001794460.1	18333..19364	+	XP_001506484	ENSOANP00000016147	used as query
		TAAR4a	†	NW_001794460.1	32600..33628	+	XP_001506354	ENSOANP00000016148	used as query
		TAAR4bP	†	NW_001794460.1	1..773	-			found in this study
Gallus gallus	chicken
		TAAR1		chr3	58772958..58773956	+	XP_001231524	ENSGALP00000022634	used as query
		TAAR2a		chr3	58785388..58786326	+	XP_003641016	ENSGALP00000036660	used as query, missing exon1
		TAAR2b	†	chr3	58790520..58791548	+			Found in this study, missing exon1
		TAAR5a	†	chr3	58802252..58803280	+		ENSGALP00000022636
		TAAR5bP	†	chr3	58805806..58806369	+			found in this study
Anolis carolinensis	lizard
		TAAR1		contig_5904	29377..30384	+	XP_003223362	ENSACAP00000010365
		TAAR2		contig_5904	40009..41040	+	XP_003223363	ENSACAP00000010368	missing exon1
		TAAR5		contig_5904	50169..51221	+	XP_003223364	ENSACAP00000010372
Taeniopygia guttata	zebra finch
		TAAR1	†	chr3	59063534..59064535	+		ENSTGUP00000011952
Xenopus tropicalis	frog
		TAAR4d	†	scaffold_200	1774161..1775198	+	XP_002936362		used as query
		TAAR4e	†	scaffold_200	37673..38680	-	XP_002933606	ENSXETP00000000192	used as query
		TAAR4c	†	scaffold_172	2081354..2082355	-	XP_002935860	ENSXETP00000000189	used as query
		TAAR4b	†	scaffold_172	2072443..2073450	-	XP_002935858		used as query
		TAAR4a	†	scaffold_172	2066805..2067683	-	XP_002935532		used as query
		TAAR1		scaffold_172	2058774..2059793	+	XP_002935857	ENSXETP00000000206	used as query
		TAAR V		scaffold_153	2228719..2227652	-	XP_002192017	ENSXETP00000055581	used as query
Takifugu rubripes	fugu (Japanese pufferfish)
		TAAR III1		scaffold_144	4873..5868	-
		TAAR III2		scaffold_2286	2698..3675	-		ENSTRUP00000006503
		TAAR III3		scaffold_682	7142..8143	+		ENSTRUP00000011670
		TAAR I1		scaffold_2971	147..941	-		ENSTRUP00000007208
		TAAR I2		scaffold_2971	5252..5992	-		ENSTRUP00000038962
		TAAR I3a		scaffold_347	182388..183179	-		ENSTRUP00000038963
		TAAR I3b		scaffold_347	189836..190624	-		ENSTRUP00000038964
		TAAR I3c		scaffold_347	222586..223380	-		ENSTRUP00000038961
		TAAR I4		scaffold_347	232997..233737	-		ENSTRUP00000015742
		TAAR I5a		scaffold_36	1263425..1264444	+		ENSTRUP00000034794
		TAAR I5b		scaffold_36	1277544..1278266	+		ENSTRUP00000038965
		TAAR I6		scaffold_3984	2492..3232	+		ENSTRUP00000004119
		TAAR I7		scaffold_5473	753..1487	-		ENSTRUP00000004120
		TAAR I8		scaffold_55	369..1109	-		ENSTRUP00000004121
		TAAR I9P		scaffold_62	988584..989330	+		ENSTRUP00000038966
		TAAR I10		scaffold_7591	424..1125	-		ENSTRUP00000007287
		TAAR I11		scaffold_3049	7776..8444	+		ENSTRUP00000004117
		TAAR V		scaffold_510	83330..84367	-		ENSTRUP00000004122
Tetraodon nigroviridis	spotted green pufferfish
		TAAR I1		chr3	2454333..2455145	-			found in this study
		TAAR I2		chr4	2456251..2457237	-		ENSTNIP00000002491
		TAAR I3		chr5	2460710..2461819	-			found in this study
		TAAR I4P		chr6	2466475..2465488	+			found in this study
		TAAR I5		chr7	2467917..2468903	-		ENSTNIP00000003943
		TAAR III1		chr14	830058..830990	-		ENSTNIP00000022376
		TAAR III2		chr15	839130..839746	-			found in this study
		TAAR III3		chr16	843303..843857	-			found in this study
		TAAR III4		chr17	863618..864517	+		ENSTNIP00000000216
		TAAR III5		chr18	867113..868012	+		ENSTNIP00000003133
		TAAR III6		chr19	869416..870135	-		ENSTNIP00000000350
		TAAR III7		chr20	877562..878542	-		ENSTNIP00000003763
		TAAR III8		chr21	879794..880789	+		ENSTNIP00000001078
		TAAR I15P		chr18	5142079..5143067	+		ENSTNIP00000022568
		TAAR III9		chrUn_random	42642623..42643618	+		ENSTNIP00000001455
		TAAR III10		chrUn_random	42652245..42652743	+		ENSTNIP00000007162
		TAAR I6		chrUn_random	45831665..45832405	-			found in this study
		TAAR I7		chrUn_random	45834268..45835008	-		ENSTNIP00000009573
		TAAR I8		chrUn_random	45837814..45838467	-			found in this study
		TAAR I9		chrUn_random	45844355..45845095	-
		TAAR I10		chrUn_random	91619293..91620006	-		ENSTNIP00000006187
		TAAR III11		chrUn_random	101420819..101421658	+		ENSTNIP00000001556
		TAAR III12		chrUn_random	105520174..105521166	+		ENSTNIP00000007160
		TAAR III13		chrUn_random	105527602..105528597	-		ENSTNIP00000007161
		TAAR V		chrUn_random	113136309..113137367	-	CAF93600*		used as query. The N-termial and C-terminal are shorter than our sequence
		TAAR III14		chrUn_random	113714464..113715459	-			found in this study
		TAAR III15		chrUn_random	113727105..113727998	+			found in this study
		TAAR I11P		chrUn_random	116730807..116731448	-			found in this study
		TAAR I12		chrUn_random	117442887..117443756	-		ENSTNIP00000008203
		TAAR III16		chrUn_random	120266469..120267038	+		ENSTNIP00000001455
		TAAR III17		chrUn_random	124477975..124478919	-			found in this study
		TAAR III18		chrUn_random	126873669..126874691	-		ENSTNIP00000003518
		TAAR III19		chrUn_random	126880747..126881736	-		ENSTNIP00000001306
		TAAR III20		chrUn_random	126901716..126902711	+		ENSTNIP00000007869
		TAAR III21		chrUn_random	126905674..126906669	+		ENSTNIP00000007922
		TAAR I13		chrUn_random	131568489..131569073	-			found in this study
		TAAR I14		chrUn_random	137444378..137444989	-			found in this study
Danio rerio	zebrafish
		TAAR II1		1	14368282..14367237	-
		TAAR V		1	52977931..52978959	+	XP_001337671
		TAAR Ib1		7	77818579..77817232	-
		Dr10_45351192_45350198		10	45351192..45350198	-
		Dr10_45357181_45356187		10	45357181..45356187	-
		Dr10_45366005_45365017		10	45366005..45365017	-
		Dr10_45370123_45369135		10	45370123..45369135	-
		Dr10_45378508_45377520		10	45378508..45377520	-
		Dr10_45384270_45383282		10	45384270..45383282	-
		Dr10_45393895_45392936		10	45393895..45392936	-
		Dr10_45398009_45397021		10	45398009..45397021	-
		Dr10_45406138_45405150		10	45406138..45405150	-
		Dr10_45415227_45414239		10	45415227..45414239	-
		Dr10_45420783_45419792		10	45420783..45419792	-
		Dr10_45424205_45423220		10	45424205..45423220	-
		Dr10_45428757_45427769		10	45428757..45427769	-
		Dr10_45433981_45433002		10	45433981..45433002	-
		Dr10_45438977_45437992		10	45438977..45437992	-
		Dr10_45447620_45446632		10	45447620..45446632	-
		Dr10_45461619_45460631		10	45461619..45460631	-
		Dr10_45466633_45465645		10	45466633..45465645	-
		Dr10_45472582_45471594		10	45472582..45471594	-		ENSDARP00000080347 (ENSDART00000085912)	a.k.a. TAAR20d by Hussain et al. (2009)
		Dr10_45480791_45479803		10	45480791..45479803	-
		Dr10_45487291_45486336		10	45487291..45486336	-
		Dr10_45492525_45491537		10	45492525..45491537	-
		Dr10_45497808_45496853		10	45497808..45496853	-
		Dr10_45502431_45501443		10	45502431..45501443	-
		Dr10_45508559_45507583		10	45508559..45507583	-
		Dr10_45521292_45520307		10	45521292..45520307	-
		Dr10_45526454_45525466		10	45526454..45525466	-
		Dr10_45532540_45531552		10	45532540..45531552	-
		TAAR Ie1		10	45542638..45541638	-
		TAAR Ie2		10	45546156..45545171	-
		TAAR Ie3		10	45550054..45549060	-
		TAAR Ie4		10	45554890..45553908	-
		TAAR Ie5		10	45561823..45560841	-
		TAAR Ie6		10	45566573..45567568	+
		TAAR Ie7		10	45570963..45569984	-
		TAAR Ie8		10	45575107..45574128	-
		TAAR Ie9		10	45579649..45580644	+
		TAAR Ie10		10	45586692..45587687	+
		TAAR Ie11		10	45596289..45597284	+		ENSDARP00000049069 (ENSDART00000049070)	a.k.a. TAAR18i by Hussain et al. (2009)
		TAAR Ie12		10	45601887..45602876	+			a.k.a. TAAR18j by Hussain et al. (2009)
		TAAR Id1		10	45607700..45606742	-		ENSDARP00000070878 (ENSDART00000076404)	a.k.a. TAAR16b by Hussain et al. (2009)
		TAAR Id2		10	45612320..45611383	-		ENSDART00000076403	a.k.a. TAAR16a by Hussain et al. (2009)
		TAAR Ie13		10	45616748..45617719	+			a.k.a. TAAR17a by Hussain et al. (2009)
		TAAR Ie14		10	45624041..45625024	+		ENSDARP00000062762 (ENSDART00000062763)	a.k.a. TAAR17b by Hussain et al. (2009)
		Dr10_45625685_45626645		10	45625685..45626645	+
		TAAR Id3		10	45630697..45629739	-
		TAAR Ig1		10	45647573..45648562	+
		TAAR Ig2		10	45651971..45652960	+
		Dr10_45656733_45657722		10	45656733..45657722	+
		Dr10_45660522_45661511		10	45660522..45661511	+
		Dr10_45664745_45665734		10	45664745..45665734	+
		Dr10_45670362_45671351		10	45670362..45671351	+
		Dr10_45673149_45674141		10	45673149..45674141	+
		Dr10_45677589_45678581		10	45677589..45678581	+
		TAAR Ih1		10	45980841..45981830	+
		TAAR Ih2		10	45987470..45988459	+
		TAAR Ij1		10	45994752..45995741	+
		TAAR Ih3		10	46000405..46001397	+
		TAAR Ih4		10	46010434..46011426	+
		TAAR Ih5		10	46016094..46017083	+
		TAAR Ih6		10	46032250..46033239	+
		TAAR Ij2		10	46036393..46037382	+
		TAAR Ij3		10	46041852..46042841	+
		Dr10_46047534_46048523		10	46047534..46048523	+
		TAAR Ij4		10	46052703..46053692	+		ENSDARP00000070805 (ENSDART00000076331)	a.k.a. TAAR19e by Hussain et al. (2009)
		Dr10_46057867_46058856		10	46057867..46058856	+
		TAAR Ii1		10	46072194..46073180	+
		TAAR Ii2		10	46084209..46085195	+
		TAAR Ii3		10	46091070..46092059	+
		Dr12_1923705_1924814		12	1923705..1924814	+
		TAAR Id4		13	625622..626569	+
		Dr13_629154_630100		13	629154..630100	+
		Dr13_633924_634870		13	633924..634870	+
		TAAR Id5		13	638747..639694	+		ENSDART00000082164	a.k.a. TAAR16e by Hussain et al. (2009)
		Dr13_12597848_12598815		13	12597848..12598815	+
		Dr13_12600609_12601601		13	12600609..12601601	+
		Dr13_12605049_12606041		13	12605049..12606041	+
		TAAR Ih7		13	12610713..12611702	+
		TAAR Ih8		13	12617342..12618331	+
		TAAR Ij5		13	12624624..12625613	+
		TAAR II2		15	2550904..2549862	-		ENSDART00000063348	a.k.a. TAAR12m by Hussain et al. (2009)
		TAAR Ib2		20	54331223..54330228	-
		TAAR Ib3		20	54336853..54335865	-
		TAAR Ib4		20	54340792..54339801	-
		TAAR Ib5		20	54346459..54345474	-
		TAAR Ib6		20	54351235..54350202	-
		TAAR Ib7		20	54354919..54353894	-
		TAAR Ic1		20	54384894..54383927	-	NP_001076508.1 (NM_001083039)		a.k.a. TAAR15b by Hussain et al. (2009)
		TAAR Ia1		20	54389690..54388666	-	NP_001076509.1		a.k.a. TAAR13c by Hussain et al. (2009)
		TAAR Ia2		20	54400220..54399226	-	NP_001076510.1 (NM_001083041.1)		a.k.a. TAAR13d by Hussain et al. (2009)
		TAAR Ia3		20	54408375..54407321	-	NP_001076511.1 (NM_001083042)		a.k.a. TAAR13b by Hussain et al. (2009)
		TAAR Ia4		20	54415313..54414289	-			a.k.a. TAAR13a by Hussain et al. (2009)
		TAAR Ia5		20	54419231..54418207	-
		TAAR III1		20	54426463..54427474	+	NP_001076507.2 (NM_001083038.2)		a.k.a. TAAR10 by Hussain et al. (2009)
		TAAR III2		20	54432894..54433901	+
		TAAR III3		20	54436728..54437735	+
		TAAR III3		20	54445152..54446159	+
		TAAR III5		20	54453770..54454777	+
		TAAR III6		20	54459945..54459017	-	NP_001076546.1 (NM_001083077)		a.k.a. TAAR11 by Hussain et al. (2009)
		TAAR1		20	54463291..54464286	+	NP_001076373.1 (NM_001082904.1)		a.k.a. TAAR1 by Hussain et al. (2009)
		TAAR II3		20	54477449..54478402	+			a.k.a. TAAR12i by Hussain et al. (2009)
		TAAR II4		20	54486762..54487775	+		ENSDART00000060773	a.k.a. TAAR12c by Hussain et al. (2009)
		TAAR II5		20	54490233..54491243	+		ENSDART00000060770	a.k.a. TAAR12b by Hussain et al. (2009)
		TAAR II6		20	54506071..54507069	+
		TAAR II7		20	54517187..54518176	+	NP_001076376.1 (NM_001082907)		a.k.a. TAAR12f by Hussain et al. (2009)
		TAAR II8		20	54522272..54523279	+		ENSDART00000037777	a.k.a. TAAR12g by Hussain et al. (2009)
		TAAR II9		20	54530232..54531239	+		ENSDART00000060758	a.k.a. TAAR12e by Hussain et al. (2009)
		TAAR II10		20	54538161..54539192	+		ENSDART00000060754	a.k.a. TAAR12h by Hussain et al. (2009)
		TAAR II11		20	54545123..54546142	+		ENSDART00000060750	a.k.a. TAAR12j by Hussain et al. (2009)
		TAAR Ic2		20	54837215..54836248	-			a.k.a. TAAR15a by Hussain et al. (2009)
		Dr20_54838829_54839792		20	54838829..54839792	+
		Dr20_54864008_54865483		20	54864008..54865483	+
		TAAR Ib8		20	54876107..54877094	+			a.k.a. TAAR14f by Hussain et al. (2009)
		TAAR Ib9		20	54881175..54882158	+			a.k.a. TAAR14d by Hussain et al. (2009)
		TAAR Ib10		20	54893962..54895611	+		ENSDART00000060716	a.k.a. TAAR14b by Hussain et al. (2009)
		TAAR Ie15		Zv6_NA2102	106027..105027	-
Callorhinchus milii	elephant shark
		TAAR S1a	†	AAVX01005735.1	1180..2175	-			found in this study
		TAAR S1bP	†	AAVX01475249.1	45..578	+			found in this study
		TAAR S2a	†	AAVX01045569.1	691..1719	-			found in this study
		TAAR S2bP	†	AAVX01508596.1	1..675	-			found in this study
		TAAR S2cP	†	AAVX01365441.1	354..518	+			found in this study
Petromyzon marinus	sea lamprey
		1		GL477485	225674..226690	-			Pm_Contig4553_9817_10827
		2P		GL477912	24058..25011	-
		3		GL477912	32055..32996	-	AAC82389
		4		GL478144	20954..21994	+			Pm_Contig8493_20967_19928
		5		GL478144	23784..24824	+			Pm_Contig8493_18136_17098
		6I		GL478144	43767..44249	+			found in this study
		7		GL478886	2059..3135	-			Pm_Contig1988_36514_38301
		8		GL478986	137120..138094	-			Pm_Contig19989_9363_8318 (LOR3)
		9		GL478986	148243..149298	-			Pm_Contig6569_12667_13719
		10		GL478986	157856..158953	-			Pm_Contig32780_2948_3992
		11		GL478986	168237..169295	-	AAC82382		Pm_Contig39552_8984_7924 (LOR4)
		12		GL478886	20121..19099	-	AAC82386		Pm_Contig1988_19060_20070 (LOR25)
		13		GL478986	308920..309987	-	AAC82385		Pm_Contig11088_917_1978 (LOR22)
		14		GL478986	321037..322104	-			Pm_Contig11088_917_1978
		15		GL478986	341920..342984	-			Pm_Contig2410_15493_16621
		16P		GL478891	2811..3845	-
		17		GL479321	2233..3012	+			found in this study
		18		GL479771	1473..2552	-			found in this study
		19P		GL480074	1531..2298	+
		20		GL480910	134616..135653	-			found in this study
		21		GL480910	146442..147494	-			Pm_Contig6110_9670_8619
		22		GL480910	160390..161445	-			found in this study
		23		GL483319	1216..2007	+			found in this study
		24		GL483927	8836..9897	-			found in this study
		25		GL484453	6578..7891	+			found in this study
		26		GL486051	9371..8364	-			found in this study
		27		GL486090	3064..4137	+			Pm_Contig58368_7576_4346
		28		GL490750	4119..5156	-			Pm_Contig29539_1062_2093
References:
Hashiguchi Y, Nishida M. 2007. Evolution of Trace Amine-Associated Receptor (TAAR) Gene Family in Vertebrates: Lineage-specific Expansions and Degradations of a Second Class of Vertebrate Chemosensory Receptors Expressed in the Olfactory Epithelium. Mol Biol Evol. 24:2099–2107.
Hussain A, Saraiva LR, Korsching SI (2009) Positive Darwinian selection and the birth of an olfactory receptor clade in teleosts. Proc Natl Acad Sci USA 106: 4313-4318
Lindemann L, Ebeling M, Kratochwil NA, Bunzow JR, Grandy DK, et al. (2005) Trace amine-associated receptors form structurally and functionally distinct subfamilies of novel G protein-coupled receptors. Genomics 85: 372-385.
Maguire JJ, Parker WAE, Foord SM, Bonner TI, Neubig RR, Davenport AP. 2009. International Union of Pharmacology. LXXII. Recommendations for Trace Amine Receptor Nomenclature. Pharmacol Rev. 61:1-8.
